# Supplementary material for: Identifying Candidate Gene Drivers Associated with Relapse in Pediatric T-Cell Acute Lymphoblastic Leukemia Using a Gene Co-Expression Network Approach
Source: Cancers (Basel). 2024 Apr 25;16(9):1667. doi: 10.3390/cancers16091667 (PMC11083586; doi:10.3390/cancers16091667)
Supplement: Supplementary file 1 [file cancers-16-01667-s001.zip]

Archive with 3 entries (3 files):
- Supplemental Figures_WGCNA.pptx
- Table S1_Kypraios.xlsx
- Table S2_Kypraios.xlsx
