# Supplementary material for: Identifying Candidate Gene Drivers Associated with Relapse in Pediatric T-Cell Acute Lymphoblastic Leukemia Using a Gene Co-Expression Network Approach
Source: Cancers (Basel). 2024 Apr 25;16(9):1667. doi: 10.3390/cancers16091667 (PMC11083586; doi:10.3390/cancers16091667)
Supplement: Supplementary file 1 [file cancers-16-01667-s001.zip › Table S1_Kypraios.xlsx]

## Sheet: A. Clinical data
Patient	sample ID	Diag/Rel	age	sex	oncogen group
#1	M104	Diag			TLX3
	M127	Diag/Rel			TLX3
#2	M143	Diag			undef
	M148	Diag/Rel			undef
#3	M187	Diag			SIL-TAL1
	M187r	Diag/Rel			SIL-TAL1

## Sheet: B. QC parameters
	Library 1	Library 2	Library 3
	M104 (Diag)-M127 (Rel)	M143 (Diag)-M148 (Rel)	M187 (Diag)-M187r (Rel)
estimated number of cells	8 713	6 269	8 471
mean reads/cell	7 514	11 255	7 808
number of reads	65 467 606	70 554 719	66 141 691
fractions reads in cell (%)	87.3	83.1	91.5
median genes/cell	1 074	1 056	1 015
total genes detected	20 802	20 479	21 527
valid barcodes (%)	93.8	93.6	91.2
valid UMIs (%)	98.7	98.4	99.1
median UMI/cell	2 572	2 420	1 935
sequencing saturation (%)	26.9	32.7	34.7
reads mapped to genome (%)	93.7	87.4	91.8
confidently (%)	82.5	76.1	79.7
confidently to transcriptome (%)	63.8	55.2	55.1

## Sheet: C. All modules
library#1					Library#2											library#3
DIAG			REL		DIAG						REL					DIAG																			REL
M104 -M1	M104 -M2	M104 -M3	M127 -M1	M127 -M2	M143 -M1	M143 -M2	M143 -M3	M143 -M4	M143 -M5	M143 -M6	M148 -M1	M148 -M2	M148 -M3	M148 -M4	M148 -M5	M187 -M1	M187 -M2	M187 -M3	M187 -M4	M187 -M5	M187 -M6	M187 -M7	M187 -M8	M187 -M9	M187 -M10	M187 -M11	M187 -M12	M187 -M13	M187 -M14	M187 -M15	M187 -M16	M187 -M17	M187 -M18	M187 -M19	M187r -M1	M187r -M2
BIRC5	EEF1A1	AC109466.1	GSTP1	ACTB	ANXA2	EEF1A1	CALR	CALR	ACTB	ATAD5	C1QBP	ASF1B	EEF1A1	ARL4C	ANXA1	AHNAK	ACTR3	ACTB	ADAM10	ACTB	ACTG1	AQP3	EIF1AX	ATXN2	AC002454.1	AC019197.1	ANP32B	AL163932.1	ACTN1	AC002454.1	ACTB	ACTG1	AC002454.1	CDK6	CALR	ARL4C
CENPF	RPL10	BTG1	MIF	ANKRD12	ARL4C	EEF1B2	CANX	CANX	ARHGDIB	CARHSP1	EEF1B2	BIRC5	RACK1	BTG1	CD2	B2M	ANXA5	ASF1B	ANKRD17	CDT1	ARID5B	B2M	GAPDH	CDC5L	ACTG1	AL163932.1	BTG3	ATP2A3	AOAH	ACTB	ACTG1	ARHGAP32	ACTG1	COPB2	CDT1	B2M
CKS1B	RPL11	CXCR4	NME2	B2M	CDKN2D	GAPDH	CDK2AP2	CDT1	B2M	CCDC34	EIF4A1	CENPF	RPL10	BTG2	CD82	BIN1	C18orf32	CD74	ATF2	CKS2	CCNC	CD3E	GTF2F2	CDK6	AEBP1	ARPP21	CENPM	BCL11B	ATP6V1G1	ACTG1	ARPC3	ARHGDIB	CALR	CSPP1	DUT	CD52
CKS2	RPL12	DDIT4	RPL13	EIF1	CRIP1	GSTP1	DDOST	CENPU	BSG	CDT1	HSP90AB1	CENPM	RPL12	CD69	DLGAP5	CD48	CD1E	CENPM	ATF7IP	FABP5	CNOT2	CD52	HEXA	CHORDC1	CAPG	CD1E	CENPW	CDK6	CD27	CD82	GAPDH	BIK	CDK6	EP300	ENO1	CLIC3
H2AFZ	RPL13	DUSP6	RPL14	EMP3	DUSP2	PPIA	HM13	DUT	CALR	DEK	MIF	CKS1B	RPL13	DUSP1	DOCK8	CD52	CD300A	CKS1B	BCL11B	GAPDH	DCAF13	CD7	HMGN2	HNRNPU	CD99	CD8A	EEF1E1	FRYL	CD74	CDKN2A	GSTP1	CCND3	CLEC11A	GPBP1L1	FABP5	DDIT4
HIST1H1B	RPL18A	GADD45A	RPL18A	FLT1	EMP3	RPL10A	HSP90B1	E2F1	CDT1	DTYMK	NME1	DEK	RPL18A	EIF1	EVI2B	CLEC2D	CD8A	CKS2	BTN3A1	H2AFZ	EEF1A1	CLIC3	HNRNPU	ITGA4	CDK6	CD99	EIF4A1	LINS1	CKS1B	FTH1	H2AFZ	CD1E	DDAH2	IKZF2	FEN1	EMP3
HIST1H4C	RPL19	H1F0	RPL29	FTH1	FCGRT	RPL18A	HSPA5	GINS2	DNAJC9	ENO1	NME2	H2AFX	RPL19	FOS	HLA-A	CNN2	COPS7A	EEF1B2	C11orf49	HIST1H4C	GAPDH	ELOVL4	JPT2	KMT2A	CDKN2A	CISH	FABP5	MACF1	FAM107B	GAPDH	HIST1H4C	CD99	FTH1	ITGA4	GAPDH	FCGRT
HMGB1	RPL26	H3F3B	RPL3	GNA15	GAPDH	RPL23A	HSPD1	HMGB2	DNTT	EXOSC5	NPM1	H2AFZ	RPL28	FOSB	IFI35	CXCR3	DEGS1	GAPDH	CAMK1D	HMGA1	GIHCG	EMP3	LIG1	MKI67	CLEC11A	DNTT	GAPDH	MALAT1	FTL	GIHCG	HMGB2	CDKN2A	GAPDH	JARID2	GINS2	FXYD5
HMGB2	RPL3	IL7R	RPL7A	HLA-B	HES4	RPL3	MANF	HNRNPA2B1	ERH	GAPDH	RPL14	HIST1H1B	RPL30	FTH1	IRF2	DOK2	FGFR1OP2	H2AFZ	CCNL2	HMGB2	H3F3A	FLT3LG	MRPL57	MT-ATP6	ELOVL5	GLUL	H2AFZ	MED13L	GZMM	GLUL	HMGN2	CFAP298	GIHCG	KRT1	GSTP1	HLA-A
HMGN2	RPL30	JUN	RPLP0	IFITM1	IER2	RPL41	MYDGF	HNRNPU	GSTP1	H2AFZ	RPL15	HMGB1	RPL32	GLUL	ITM2A	FCGRT	ILK	HIST1H4C	CLIP1	HMGN2	HNRNPA1	HLA-A	NASP	MT-CO1	GAPDH	MAL	HMGB1	MSI2	IL7R	GNA15	NPM1	CKLF	GLUL	LCP2	H2AFZ	HLA-B
KIFC1	RPL32	KLF6	RPLP1	KHDRBS3	LPAR6	RPL7A	P4HB	MCM5	H3F3A	HAUS4	RPL18A	HMGB2	RPL41	H3F3B	KIF20B	FUT7	LRRFIP1	HMGB2	DLG1	LMNB1	HPGD	HLA-B	NUDCD1	MT-CO2	GIHCG	MALAT1	HMGN2	MYO1G	JUNB	GSTP1	PCLAF	CNOT7	GNA15	MARCH5	HSP90AA1	HLA-C
MKI67	RPLP0	MT-CO1	RPS12	KLF6	LTB	RPLP0	PDIA3	MCM7	HMGN1	HMGN2	RPL19	HMGN2	RPL5	HIST1H2AC	LCP1	HLA-A	MAPKAPK3	HMGN2	JARID2	NPM1	IPO11	HLA-C	PCLAF	MT-CO3	GLUL	MAP1A	LMNB1	NEAT1	LGALS1	H3F3A	PPIA	ELF2	GSTP1	MYH10	HSP90AB1	ISG20
NUSAP1	RPS12	NR3C1	RPS14	MALAT1	MAL	RPLP1	PDIA4	MT-ATP6	HNRNPAB	LIG1	RPL21	MKI67	RPL7A	IER2	MALAT1	HLA-B	PAIP2	NUSAP1	KDM3B	NUSAP1	MARCKSL1	IFITM1	PGK1	MT-CYB	GNA15	MDFIC	MAD2L2	PCDH10	MBP	HNRNPA1	PSMA6	GAPDH	H2AFZ	MYO1G	MCM5	KLF2
PCLAF	RPS13	PAXIP1-AS1	RPS18	MAP3K8	NRARP	RPS12	PDIA6	MT-ATP8	HNRNPK	MCM7	RPL23A	NUSAP1	RPLP0	JUN	MKI67	HLA-C	PAK2	PCLAF	KMT2C	PCLAF	MSH3	IFITM2	PLPBP	MT-ND4L	MAL	MME	NDUFAF3	PJA2	PIM3	JPT1	PSMB9	MAL	HMGN2	MYO9A	MCM7	LTB
PTMA	RPS14	PMAIP1	RPS2	NFKB1	PKM	RPS14	PHGDH	MT-CO2	LDHB	NASP	RPL4	PCLAF	RPLP1	JUND	N4BP2	ISG15	PRMT7	PSMB8	MTG1	PPIA	PDCD7	KLF2	PSMD12	MTRNR2L12	MYO1G	MZB1	NPM1	PTPRC	PLAC8	KRT1	RAN	MAP2K2	ITGA4	NDFIP2	MIF	MALAT1
PTTG1	RPS15A	PTCRA	RPS23	PRKX	PLK2	RPS18	PPIB	MT-CO3	MAD2L2	POC1A	RPLP0	PTMA	RPS12	KLF6	NDC80	KLF2	SCAMP2	RAN	NSD1	PTMA	PHACTR4	KLRB1	RBFA	NKTR	MYO7B	PRMT7	ORC6	SIGLEC6	PPP2R5A	MARCKSL1	RPL15	NUP50	NUCB2	PPCS	NME1	PI16
RRM2	RPS18	RCSD1	RPS3	REL	PTMS	RPS19	RPN1	MT-CYB	NPM1	PPIA	RPLP1	RRM2	RPS14	MALAT1	NRDC	KLRB1	SERINC1	RPL23A	PPWD1	RAN	PHF14	LAT	RPLP1	NOL4L	NFE2	PTP4A2	PCLAF	SLC39A10	REEP5	PGLS	RPL21	ORAI2	PCLAF	SEPTIN6	PCLAF	PNRC1
STMN1	RPS2	SAP30	RPS3A	RELB	RCN1	RPS2	SDF2L1	MYBL2	PCLAF	PRIM1	RPLP2	SMC2	RPS15A	PPP1R15A	PCM1	LTB	SLC9A3R1	RPLP0	RECQL	RPL35	PITPNA-AS1	LTB	RSAD1	NSD1	SOX4	SCN2A	PTMA	SLFN5	RPLP1	PLIN2	RPL35	OTUD6B-AS1	PPIA	SMIM24	PTMA	PTPRC
TOP2A	RPS23	SMOX	RPS4X	SAT1	S100A10	RPS3	SEC11C	PCLAF	PFN1	PSIP1	RPS12	STMN1	RPS18	RGCC	PCNX4	MBP	SRP9	RPSA	SERINC5	RPLP0	RACK1	MALAT1	SMIM10L1	PCNT	STAU2	TFDP2	RAN	SMG1	S100A4	PPIA	RPLP0	PPFIA1	PTMA	SOX4	RAN	RETN
TPX2	RPS24	SOCS2	RPS5	STK17B	SELENOW	RPS4X	SEC61B	PCM1	PTMA	RANBP1	RPS16	TK1	RPS2	SOX4	PPP1R12A	NKG7	TAGLN2	RRM2	SREK1	RPLP1	RPS11	PI16	STAM	PRRC2B	STT3B	TRAV5	RPLP0	SPTAN1	SAMHD1	PTMA	RPS2	PRMT7	RPLP1	SP4	RANBP1	RIPOR2
TUBA1B	RPS3	TRBV7-9	RPS6	TPM4	TMSB10	RPS5	SLC3A2	PRKDC	SET	SAC3D1	RPS17	TOP2A	RPS27A	TSC22D3	PPP2R5E	RIPOR2	TRAV5	SLC25A5	SRRM2	RPSA	RPSA	PTPRC	TIMM23	SPTBN1	TFDP2	TRBC1	RPLP1	STK17B	SIRPG	RPLP1	RPSA	RCN1	STMN1	TMEM131L	STMN1	SELL
TUBB	RPS3A	TSC22D1	RPS8	TPT1	TNFRSF4	RPS6	SSR3	STMN1	STMN1	TMEM109	RPS23	TPX2	RPS3	TSPYL2	SENP6	S100A4	UBC	TUBA1B	STK40	STMN1	TERF2IP	RIPOR2	TUBA1B	XPO4	TPM4	TRG-AS1	SNHG29	UBTF	SMC4	RPSA	SLC25A5	STAG3	TSPAN7	TMEM87B	TUBA1B	SH3BGRL3
TUBB4B	RPS4X	TSC22D3	RPSA	UBC	VIM	RPS8	TMED9	TUBA1B	TRBV12-3	TMEM97	RPS25	TUBA1B	RPS3A	TUBA1A	SRSF11	SIRPG	WDR1	TUBB	TESPA1	TUBA1B	UBXN7	SH3BGRL3	TYMS	ZNF394	TSHR	TSHR	TUBA1B	UTRN	SRGN	SMIM24	SNRPB	TFDP2	TUBA1B	TNRC6B	TUBB	SH3BP5
TYMS	RPS7	TXNIP	STMN1	VIM	YBX3	SELENOW	TRAM1	TYMS	TUBA1B	TUBA1B	RPS6	TUBB	RPS7	UBC	TPX2	TGFB1	XBP1	TYMS	TGFBR2	TUBB	VAT1	SH3BP5	UQCR10	ZNF429	UGP2	UTP3	TUBB	VCPIP1	TUBA1B	SPON2	TUBA1B	TWF2	TUBB	TOX	TYMS	TMSB10
UBE2C	RPS8	ZFP36L2	TUBA1B	YWHAZ	ZFP36L1	SNHG29	TUBA1B	WDR34	TYMS	TYMS	RPSA	TYMS	RPS8	ZFP36	ZKSCAN1	UCP2	YTHDF3	YBX1	TRPM7	TYMS	ZFAS1	TXNIP	WDR34	ZNF66	WAKMAR2	XBP1	TYMS	ZNF91	ZEB2	STMN1	TYMS	VPS72	TYMS	ZNF76	WDR34	TXNIP

## Sheet: D. Module selection statisti 
	Zsummary	Zsummary	medianRank	MedianRank	medianRankDensity	medianRankConnectivity
	qual	pres	qual	pres	pres	pres
M104 -M1	22.13	15.71	3	2	2	2
M104 -M2	29.17	64.57	1	1	1	1
M104 -M3	19.52	4.78	2	3	3	3
M127 -M1	17.81	23.44	1.5	1	1	1
M127 -M2	18.42	4.77	1.5	2	2	2
M143 -M1	13.95	3.50	2	5	5	4
M143 -M2	28.96	27.32	3.5	2	2	1
M143 -M3	9.21	5.17	3.5	4	4	3
M143 -M4	21.06	-0.31	6	7	6.5	7
M143 -M5	10.14	2.06	5	5	3	6
M143 -M6	14.39	21.65	1	1	1	3
M148 -M1	10.38	5.50	3	2	2	2
M148 -M2	21.25	12.68	4	3	3.5	3
M148 -M3	32.80	42.56	1	1	1	1
M148 -M4	20.40	3.23	2	5	4	5
M148 -M5	6.24	0.66	5	6	4.5	6
M187 -M1	11.76	0.71	11	9	8	9
M187 -M10	13.78	-0.27	4	14	14	12
M187 -M11	15.24	0.31	5	10	10	13
M187 -M12	8.85	-0.78	3	16	17.5	10
M187 -M13	11.04	-0.48	2	11	13.5	11
M187 -M14	6.02	0.50	15	8	7.5	10
M187 -M15	7.53	0.43	8	5	6.5	5
M187 -M16	6.81	0.26	14	12	6	18
M187 -M17	5.51	-0.04	16	11	8.5	14
M187 -M18	9.56	0.28	1	7	9.5	7
M187 -M19	6.93	0.11	9	10	11	6
M187 -M2	9.03	0.36	12	14	9	15
M187 -M3	2.21	1.86	19	7	11	4
M187 -M4	6.55	-0.46	13	16	14.5	16
M187 -M5	49.37	15.94	6	2	2.5	2
M187 -M6	3.72	-0.59	17	13	10	19
M187 -M7	31.71	3.98	7	7	8.5	7
M187 -M8	1.81	-0.38	18	15	11	17
M187 -M9	8.50	0.36	10	11	15	6
M187r -M1	17.52	3.32	1	1	1	3
M187r -M2	15.68	4.10	2	2	2	2
leukemic modules

## Sheet: E. leukemic modules
		Library#2							library#3
		DIAG				REL			DIAG																		REL
M104 -M3	M127 -M2	M143 -M1	M143 -M3	M143 -M4	M143 -M5	M148 -M1	M148 -M4	M148 -M5	M187 -M1	M187 -M2	M187 -M3	M187 -M4	M187 -M6	M187 -M7	M187 -M8	M187 -M9	M187 -M10	M187 -M11	M187 -M12	M187 -M13	M187 -M14	M187 -M15	M187 -M16	M187 -M17	M187 -M18	M187 -M19	M187r -M1	M187r -M2
AC109466.1	ACTB	ANXA2	CALR	CALR	ACTB	C1QBP	ARL4C	ANXA1	AHNAK	ACTR3	ACTB	ADAM10	ACTG1	AQP3	EIF1AX	ATXN2	AC002454.1	AC019197.1	ANP32B	AL163932.1	ACTN1	AC002454.1	ACTB	ACTG1	AC002454.1	CDK6	CALR	ARL4C
BTG1	ANKRD12	ARL4C	CANX	CANX	ARHGDIB	EEF1B2	BTG1	CD2	B2M	ANXA5	ASF1B	ANKRD17	ARID5B	B2M	GAPDH	CDC5L	ACTG1	AL163932.1	BTG3	ATP2A3	AOAH	ACTB	ACTG1	ARHGAP32	ACTG1	COPB2	CDT1	B2M
CXCR4	B2M	CDKN2D	CDK2AP2	CDT1	B2M	EIF4A1	BTG2	CD82	BIN1	C18orf32	CD74	ATF2	CCNC	CD3E	GTF2F2	CDK6	AEBP1	ARPP21	CENPM	BCL11B	ATP6V1G1	ACTG1	ARPC3	ARHGDIB	CALR	CSPP1	DUT	CD52
DDIT4	EIF1	CRIP1	DDOST	CENPU	BSG	HSP90AB1	CD69	DLGAP5	CD48	CD1E	CENPM	ATF7IP	CNOT2	CD52	HEXA	CHORDC1	CAPG	CD1E	CENPW	CDK6	CD27	CD82	GAPDH	BIK	CDK6	EP300	ENO1	CLIC3
DUSP6	EMP3	DUSP2	HM13	DUT	CALR	MIF	DUSP1	DOCK8	CD52	CD300A	CKS1B	BCL11B	DCAF13	CD7	HMGN2	HNRNPU	CD99	CD8A	EEF1E1	FRYL	CD74	CDKN2A	GSTP1	CCND3	CLEC11A	GPBP1L1	FABP5	DDIT4
GADD45A	FLT1	EMP3	HSP90B1	E2F1	CDT1	NME1	EIF1	EVI2B	CLEC2D	CD8A	CKS2	BTN3A1	EEF1A1	CLIC3	HNRNPU	ITGA4	CDK6	CD99	EIF4A1	LINS1	CKS1B	FTH1	H2AFZ	CD1E	DDAH2	IKZF2	FEN1	EMP3
H1F0	FTH1	FCGRT	HSPA5	GINS2	DNAJC9	NME2	FOS	HLA-A	CNN2	COPS7A	EEF1B2	C11orf49	GAPDH	ELOVL4	JPT2	KMT2A	CDKN2A	CISH	FABP5	MACF1	FAM107B	GAPDH	HIST1H4C	CD99	FTH1	ITGA4	GAPDH	FCGRT
H3F3B	GNA15	GAPDH	HSPD1	HMGB2	DNTT	NPM1	FOSB	IFI35	CXCR3	DEGS1	GAPDH	CAMK1D	GIHCG	EMP3	LIG1	MKI67	CLEC11A	DNTT	GAPDH	MALAT1	FTL	GIHCG	HMGB2	CDKN2A	GAPDH	JARID2	GINS2	FXYD5
IL7R	HLA-B	HES4	MANF	HNRNPA2B1	ERH	RPL14	FTH1	IRF2	DOK2	FGFR1OP2	H2AFZ	CCNL2	H3F3A	FLT3LG	MRPL57	MT-ATP6	ELOVL5	GLUL	H2AFZ	MED13L	GZMM	GLUL	HMGN2	CFAP298	GIHCG	KRT1	GSTP1	HLA-A
JUN	IFITM1	IER2	MYDGF	HNRNPU	GSTP1	RPL15	GLUL	ITM2A	FCGRT	ILK	HIST1H4C	CLIP1	HNRNPA1	HLA-A	NASP	MT-CO1	GAPDH	MAL	HMGB1	MSI2	IL7R	GNA15	NPM1	CKLF	GLUL	LCP2	H2AFZ	HLA-B
KLF6	KHDRBS3	LPAR6	P4HB	MCM5	H3F3A	RPL18A	H3F3B	KIF20B	FUT7	LRRFIP1	HMGB2	DLG1	HPGD	HLA-B	NUDCD1	MT-CO2	GIHCG	MALAT1	HMGN2	MYO1G	JUNB	GSTP1	PCLAF	CNOT7	GNA15	MARCH5	HSP90AA1	HLA-C
MT-CO1	KLF6	LTB	PDIA3	MCM7	HMGN1	RPL19	HIST1H2AC	LCP1	HLA-A	MAPKAPK3	HMGN2	JARID2	IPO11	HLA-C	PCLAF	MT-CO3	GLUL	MAP1A	LMNB1	NEAT1	LGALS1	H3F3A	PPIA	ELF2	GSTP1	MYH10	HSP90AB1	ISG20
NR3C1	MALAT1	MAL	PDIA4	MT-ATP6	HNRNPAB	RPL21	IER2	MALAT1	HLA-B	PAIP2	NUSAP1	KDM3B	MARCKSL1	IFITM1	PGK1	MT-CYB	GNA15	MDFIC	MAD2L2	PCDH10	MBP	HNRNPA1	PSMA6	GAPDH	H2AFZ	MYO1G	MCM5	KLF2
PAXIP1-AS1	MAP3K8	NRARP	PDIA6	MT-ATP8	HNRNPK	RPL23A	JUN	MKI67	HLA-C	PAK2	PCLAF	KMT2C	MSH3	IFITM2	PLPBP	MT-ND4L	MAL	MME	NDUFAF3	PJA2	PIM3	JPT1	PSMB9	MAL	HMGN2	MYO9A	MCM7	LTB
PMAIP1	NFKB1	PKM	PHGDH	MT-CO2	LDHB	RPL4	JUND	N4BP2	ISG15	PRMT7	PSMB8	MTG1	PDCD7	KLF2	PSMD12	MTRNR2L12	MYO1G	MZB1	NPM1	PTPRC	PLAC8	KRT1	RAN	MAP2K2	ITGA4	NDFIP2	MIF	MALAT1
PTCRA	PRKX	PLK2	PPIB	MT-CO3	MAD2L2	RPLP0	KLF6	NDC80	KLF2	SCAMP2	RAN	NSD1	PHACTR4	KLRB1	RBFA	NKTR	MYO7B	PRMT7	ORC6	SIGLEC6	PPP2R5A	MARCKSL1	RPL15	NUP50	NUCB2	PPCS	NME1	PI16
RCSD1	REL	PTMS	RPN1	MT-CYB	NPM1	RPLP1	MALAT1	NRDC	KLRB1	SERINC1	RPL23A	PPWD1	PHF14	LAT	RPLP1	NOL4L	NFE2	PTP4A2	PCLAF	SLC39A10	REEP5	PGLS	RPL21	ORAI2	PCLAF	SEPTIN6	PCLAF	PNRC1
SAP30	RELB	RCN1	SDF2L1	MYBL2	PCLAF	RPLP2	PPP1R15A	PCM1	LTB	SLC9A3R1	RPLP0	RECQL	PITPNA-AS1	LTB	RSAD1	NSD1	SOX4	SCN2A	PTMA	SLFN5	RPLP1	PLIN2	RPL35	OTUD6B-AS1	PPIA	SMIM24	PTMA	PTPRC
SMOX	SAT1	S100A10	SEC11C	PCLAF	PFN1	RPS12	RGCC	PCNX4	MBP	SRP9	RPSA	SERINC5	RACK1	MALAT1	SMIM10L1	PCNT	STAU2	TFDP2	RAN	SMG1	S100A4	PPIA	RPLP0	PPFIA1	PTMA	SOX4	RAN	RETN
SOCS2	STK17B	SELENOW	SEC61B	PCM1	PTMA	RPS16	SOX4	PPP1R12A	NKG7	TAGLN2	RRM2	SREK1	RPS11	PI16	STAM	PRRC2B	STT3B	TRAV5	RPLP0	SPTAN1	SAMHD1	PTMA	RPS2	PRMT7	RPLP1	SP4	RANBP1	RIPOR2
TRBV7-9	TPM4	TMSB10	SLC3A2	PRKDC	SET	RPS17	TSC22D3	PPP2R5E	RIPOR2	TRAV5	SLC25A5	SRRM2	RPSA	PTPRC	TIMM23	SPTBN1	TFDP2	TRBC1	RPLP1	STK17B	SIRPG	RPLP1	RPSA	RCN1	STMN1	TMEM131L	STMN1	SELL
TSC22D1	TPT1	TNFRSF4	SSR3	STMN1	STMN1	RPS23	TSPYL2	SENP6	S100A4	UBC	TUBA1B	STK40	TERF2IP	RIPOR2	TUBA1B	XPO4	TPM4	TRG-AS1	SNHG29	UBTF	SMC4	RPSA	SLC25A5	STAG3	TSPAN7	TMEM87B	TUBA1B	SH3BGRL3
TSC22D3	UBC	VIM	TMED9	TUBA1B	TRBV12-3	RPS25	TUBA1A	SRSF11	SIRPG	WDR1	TUBB	TESPA1	UBXN7	SH3BGRL3	TYMS	ZNF394	TSHR	TSHR	TUBA1B	UTRN	SRGN	SMIM24	SNRPB	TFDP2	TUBA1B	TNRC6B	TUBB	SH3BP5
TXNIP	VIM	YBX3	TRAM1	TYMS	TUBA1B	RPS6	UBC	TPX2	TGFB1	XBP1	TYMS	TGFBR2	VAT1	SH3BP5	UQCR10	ZNF429	UGP2	UTP3	TUBB	VCPIP1	TUBA1B	SPON2	TUBA1B	TWF2	TUBB	TOX	TYMS	TMSB10
ZFP36L2	YWHAZ	ZFP36L1	TUBA1B	WDR34	TYMS	RPSA	ZFP36	ZKSCAN1	UCP2	YTHDF3	YBX1	TRPM7	ZFAS1	TXNIP	WDR34	ZNF66	WAKMAR2	XBP1	TYMS	ZNF91	ZEB2	STMN1	TYMS	VPS72	TYMS	ZNF76	WDR34	TXNIP

## Sheet: F. relapse modules
L1	L2
	REL			REL
M127 -M2	M148 -M1	M148 -M4	M148 -M5	M187r -M1	M187r -M2
ACTB	C1QBP	ARL4C	ANXA1	CALR	ARL4C
ANKRD12	EEF1B2	BTG1	CD2	CDT1	B2M
B2M	EIF4A1	BTG2	CD82	DUT	CD52
EIF1	HSP90AB1	CD69	DLGAP5	ENO1	CLIC3
EMP3	MIF	DUSP1	DOCK8	FABP5	DDIT4
FLT1	NME1	EIF1	EVI2B	FEN1	EMP3
FTH1	NME2	FOS	HLA-A	GAPDH	FCGRT
GNA15	NPM1	FOSB	IFI35	GINS2	FXYD5
HLA-B	RPL14	FTH1	IRF2	GSTP1	HLA-A
IFITM1	RPL15	GLUL	ITM2A	H2AFZ	HLA-B
KHDRBS3	RPL18A	H3F3B	KIF20B	HSP90AA1	HLA-C
KLF6	RPL19	HIST1H2AC	LCP1	HSP90AB1	ISG20
MALAT1	RPL21	IER2	MALAT1	MCM5	KLF2
MAP3K8	RPL23A	JUN	MKI67	MCM7	LTB
NFKB1	RPL4	JUND	N4BP2	MIF	MALAT1
PRKX	RPLP0	KLF6	NDC80	NME1	PI16
REL	RPLP1	MALAT1	NRDC	PCLAF	PNRC1
RELB	RPLP2	PPP1R15A	PCM1	PTMA	PTPRC
SAT1	RPS12	RGCC	PCNX4	RAN	RETN
STK17B	RPS16	SOX4	PPP1R12A	RANBP1	RIPOR2
TPM4	RPS17	TSC22D3	PPP2R5E	STMN1	SELL
TPT1	RPS23	TSPYL2	SENP6	TUBA1B	SH3BGRL3
UBC	RPS25	TUBA1A	SRSF11	TUBB	SH3BP5
VIM	RPS6	UBC	TPX2	TYMS	TMSB10
YWHAZ	RPSA	ZFP36	ZKSCAN1	WDR34	TXNIP
