# Supplementary material for: Identifying Candidate Gene Drivers Associated with Relapse in Pediatric T-Cell Acute Lymphoblastic Leukemia Using a Gene Co-Expression Network Approach
Source: Cancers (Basel). 2024 Apr 25;16(9):1667. doi: 10.3390/cancers16091667 (PMC11083586; doi:10.3390/cancers16091667)
Supplement: Supplementary file 1 [file cancers-16-01667-s001.zip › Table S2_Kypraios.xlsx]

## Sheet: A. 481 unique_Hub_genes
1,00 PGK
AC002454.1
AC019197.1
AC109466.1
ACTB
ACTG1
ACTN1
ACTR3
ADAM10
AEBP1
AHNAK
AL163932.1
ANKRD12
ANKRD17
ANP32B
ANXA1
ANXA2
ANXA5
AOAH
AQP3
ARHGAP32
ARHGDIB
ARID5B
ARL4C
ARPC3
ARPP21
ASF1B
ATF2
ATF7IP
ATP2A3
ATP6V1G1
ATXN2
B2M
BCL11B
BIK
BIN1
BSG
BTG1
BTG2
BTG3
BTN3A1
C11orf49
C18orf32
C1QBP
CALR
CAMK1D
CANX
CAPG
CCNC
CCND3
CCNL2
CD1E
CD2
CD27
CD300A
CD3E
CD48
CD52
CD69
CD7
CD74
CD82
CD8A
CD99
CDC5L
CDK2AP2
CDK6
CDKN2A
CDKN2D
CDT1
CENPM
CENPU
CENPW
CFAP298
CHORDC1
CISH
CKLF
CKS1B
CKS2
CLEC11A
CLEC2D
CLIC3
CLIP1
CNN2
CNOT2
CNOT7
COPB2
COPS7A
CRIP1
CSPP1
CXCR3
CXCR4
DCAF13
DDAH2
DDIT4
DDOST
DEGS1
DLG1
DLGAP5
DNAJC9
DNTT
DOCK8
DOK2
DUSP1
DUSP2
DUSP6
DUT
E2F1
EEF1A1
EEF1B2
EEF1E1
EIF1
EIF1AX
EIF4A1
ELF2
ELOVL4
ELOVL5
EMP3
ENO1
EP300
ERH
EVI2B
FABP5
FAM107B
FCGRT
FEN1
FGFR1OP2
FLT1
FLT3LG
FOS
FOSB
FRYL
FTH1
FTL
FUT7
FXYD5
GADD45A
GAPDH
GIHCG
GINS2
GLUL
GNA15
GPBP1L1
GSTP1
GTF2F2
GZMM
H1F0
H2AFZ
H3F3A
H3F3B
HES4
HEXA
HIST1H2AC
HIST1H4C
HLA-A
HLA-B
HLA-C
HM13
HMGB1
HMGB2
HMGN1
HMGN2
HNRNPA1
HNRNPA2B1
HNRNPAB
HNRNPK
HNRNPU
HPGD
HSP90AA1
HSP90AB1
HSP90B1
HSPA5
HSPD1
IER2
IFI35
IFITM1
IFITM2
IKZF2
IL7R
ILK
IPO11
IRF2
ISG15
ISG20
ITGA4
ITM2A
JARID2
JPT1
JPT2
JUN
JUNB
JUND
KDM3B
KHDRBS3
KIF20B
KLF2
KLF6
KLRB1
KMT2A
KMT2C
KRT1
LAT
LCP1
LCP2
LDHB
LGALS1
LIG1
LINS1
LMNB1
LPAR6
LRRFIP1
LTB
MACF1
MAD2L2
MAL
MALAT1
MANF
MAP1A
MAP2K2
MAP3K8
MAPKAPK3
MARCH5
MARCKSL1
MBP
MCM5
MCM7
MDFIC
MED13L
MIF
MKI67
MME
MRPL57
MSH3
MSI2
MT-ATP6
MT-ATP8
MT-CO1
MT-CO2
MT-CO3
MT-CYB
MT-ND4L
MTG1
MTRNR2L12
MYBL2
MYDGF
MYH10
MYO1G
MYO7B
MYO9A
MZB1
N4BP2
NASP
NDC80
NDFIP2
NDUFAF3
NEAT1
NFE2
NFKB1
NKG7
NKTR
NME1
NME2
NOL4L
NPM1
NR3C1
NRARP
NRDC
NSD1
NUCB2
NUDCD1
NUP50
NUSAP1
ORAI2
ORC6
OTUD6B-AS1
P4HB
PAIP2
PAK2
PAXIP1-AS1
PCDH10
PCLAF
PCM1
PCNT
PCNX4
PDCD7
PDIA3
PDIA4
PDIA6
PFN1
PGLS
PHACTR4
PHF14
PHGDH
PI16
PIM3
PITPNA-AS1
PJA2
PKM
PLAC8
PLIN2
PLK2
PLPBP
PMAIP1
PNRC1
PPCS
PPFIA1
PPIA
PPIB
PPP1R12A
PPP1R15A
PPP2R5A
PPP2R5E
PPWD1
PRKDC
PRKX
PRMT7
PRRC2B
PSMA6
PSMB8
PSMB9
PSMD12
PTCRA
PTMA
PTMS
PTP4A2
PTPRC
RACK1
RAN
RANBP1
RBFA
RCN1
RCSD1
RECQL
REEP5
REL
RELB
RETN
RGCC
RIPOR2
RPL14
RPL15
RPL18A
RPL19
RPL21
RPL23A
RPL35
RPL4
RPLP0
RPLP1
RPLP2
RPN1
RPS11
RPS12
RPS16
RPS17
RPS2
RPS23
RPS25
RPS6
RPSA
RRM2
RSAD1
S100A10
S100A4
SAMHD1
SAP30
SAT1
SCAMP2
SCN2A
SDF2L1
SEC11C
SEC61B
SELENOW
SELL
SENP6
SEPTIN6
SERINC1
SERINC5
SET
SH3BGRL3
SH3BP5
SIGLEC6
SIRPG
SLC25A5
SLC39A10
SLC3A2
SLC9A3R1
SLFN5
SMC4
SMG1
SMIM10L1
SMIM24
SMOX
SNHG29
SNRPB
SOCS2
SOX4
SP4
SPON2
SPTAN1
SPTBN1
SREK1
SRGN
SRP9
SRRM2
SRSF11
SSR3
STAG3
STAM
STAU2
STK17B
STK40
STMN1
STT3B
TAGLN2
TERF2IP
TESPA1
TFDP2
TGFB1
TGFBR2
TIMM23
TMED9
TMEM131L
TMEM87B
TMSB10
TNFRSF4
TNRC6B
TOX
TPM4
TPT1
TPX2
TRAM1
TRAV5
TRBC1
TRBV12-3
TRBV7-9
TRG-AS1
TRPM7
TSC22D1
TSC22D3
TSHR
TSPAN7
TSPYL2
TUBA1A
TUBA1B
TUBB
TWF2
TXNIP
TYMS
UBC
UBTF
UBXN7
UCP2
UGP2
UQCR10
UTP3
UTRN
VAT1
VCPIP1
VIM
VPS72
WAKMAR2
WDR1
WDR34
XBP1
XPO4
YBX1
YBX3
YTHDF3
YWHAZ
ZEB2
ZFAS1
ZFP36
ZFP36L1
ZFP36L2
ZKSCAN1
ZNF394
ZNF429
ZNF66
ZNF76
ZNF91

## Sheet: B. 110_scaled_genes
AC002454.1
ACTB
ACTG1
ANXA1
ANXA2
ANXA5
ASF1B
CALR
CD1E
CD300A
CD52
CD74
CD8A
CDK2AP2
CDT1
CENPM
CENPU
CENPW
CISH
CKS1B
CKS2
CLIC3
CRIP1
DLGAP5
DNAJC9
DNTT
DUSP1
DUSP2
DUSP6
DUT
E2F1
EIF4A1
ENO1
FAM107B
FEN1
FOS
FOSB
FTL
GAPDH
GINS2
GSTP1
H1F0
H2AFZ
HES4
HIST1H4C
HLA-B
HMGB1
HMGB2
HMGN2
HPGD
HSP90AA1
HSP90AB1
HSP90B1
HSPA5
HSPD1
JUN
JUNB
KIF20B
KLF2
LGALS1
LIG1
LMNB1
LTB
MAD2L2
MBP
MCM5
MCM7
MIF
MKI67
MME
MYBL2
NASP
NDC80
NKG7
NUSAP1
ORC6
PCLAF
PFN1
PHGDH
PKM
PPIA
PTCRA
PTMA
PTMS
RAN
RANBP1
RGCC
RPLP0
RPLP1
RPS6
RRM2
S100A10
S100A4
SAMHD1
SAT1
SDF2L1
SMC4
SRGN
STMN1
TNFRSF4
TPX2
TRBV7-9
TSC22D3
TUBA1B
TUBB
TYMS
VIM
WDR34
ZEB2
ZFP36

## Sheet: C. 67_unique_genes
P#1+P#2+P#3	P#1	P#2	P#3	P#1 only	P#2 only	P#3 only	P#1+P#2	P#1+P#3	P#2+P#3	P#1+P#2+P#3
ACTB	ACTB	ANXA2	ACTB	CENPU	ANXA2	ACTG1	DLGAP5	ACTB	FOS	CD52
ACTG1	CD52	CD52	ACTG1	CISH	CKS1B	CD74	NUSAP1	DUSP6	HMGN2	DUSP2
ANXA2	CENPU	CKS1B	CD52	E2F1	CRIP1	CDK2AP2	RRM2	FTL	HPGD	ENO1
CD52	CISH	CRIP1	CD74	FEN1	HSPA5	CLIC3	S100A4		JUN	FOSB
CD74	DLGAP5	DLGAP5	CDK2AP2	GINS2	MKI67	GAPDH	SAT1			HES4
CDK2AP2	DUSP2	DUSP2	CLIC3	H2AFZ	NDC80	HSP90AB1	SMC4			MAD2L2
CENPU	DUSP6	ENO1	DUSP2	HIST1H4C	TSC22D3	LTB	TPX2			NASP
CISH	E2F1	FOS	DUSP6	HLA-B	TYMS	MIF	TUBA1B			PHGDH
CKS1B	ENO1	FOSB	ENO1	HMGB2		PFN1	TUBB			RPLP0
CLIC3	FEN1	HES4	FOS	HSP90AA1		RPS6	ZFP36			RPLP1
CRIP1	FOSB	HMGN2	FOSB	JUNB		SRGN				S100A10
DLGAP5	FTL	HPGD	FTL	KLF2						STMN1
DUSP2	GINS2	HSPA5	GAPDH	LIG1						TNFRSF4
DUSP6	H2AFZ	JUN	HES4	LMNB1
E2F1	HES4	MAD2L2	HMGN2	MBP
ENO1	HIST1H4C	MKI67	HPGD	ORC6
FEN1	HLA-B	NASP	HSP90AB1	PTMA
FOS	HMGB2	NDC80	JUN	VIM
FOSB	HSP90AA1	NUSAP1	LTB
FTL	JUNB	PHGDH	MAD2L2
GAPDH	KLF2	RPLP0	MIF
GINS2	LIG1	RPLP1	NASP
H2AFZ	LMNB1	RRM2	PFN1
HES4	MAD2L2	S100A10	PHGDH
HIST1H4C	MBP	S100A4	RPLP0
HLA-B	NASP	SAT1	RPLP1
HMGB2	NUSAP1	SMC4	RPS6
HMGN2	ORC6	STMN1	S100A10
HPGD	PHGDH	TNFRSF4	SRGN
HSP90AA1	PTMA	TPX2	STMN1
HSP90AB1	RPLP0	TSC22D3	TNFRSF4
HSPA5	RPLP1	TUBA1B
JUN	RRM2	TUBB
JUNB	S100A10	TYMS
KLF2	S100A4	ZFP36
LIG1	SAT1
LMNB1	SMC4
LTB	STMN1
MAD2L2	TNFRSF4
MBP	TPX2
MIF	TUBA1B
MKI67	TUBB
NASP	VIM
NDC80	ZFP36
NUSAP1
ORC6
PFN1
PHGDH
PTMA
RPLP0
RPLP1
RPS6
RRM2
S100A10
S100A4
SAT1
SMC4
SRGN
STMN1
TNFRSF4
TPX2
TSC22D3
TUBA1B
TUBB
TYMS
VIM
ZFP36

## Sheet: D. 13_common_genes
CD52
DUSP2
ENO1
FOSB
HES4
MAD2L2
NASP
PHGDH
RPLP0
RPLP1
S100A10
STMN1
TNFRSF4

## Sheet: E. Predictors. Cox reg
Model 1	Impact of increased expression on relapse risk	Model 1	Impact of increased expression on relapse risk	Model 1	Impact of increased expression on relapse risk
M104/M127		M143/M148		M187/M187r
ACTB	decrease	CD52	decrease	CDK2AP2	decrease
DUSP6	increase	DUSP2	decrease	DUSP6	increase
HES4	decrease	MKI67	decrease	HSP90AB1	increase
HMGB2	decrease	NDC80	increase	JUN	decrease
HSP90AA1	increase	TUBA1B	increase	MIF	increase
JUNB	decrease	TUBB	decrease	PFN1	decrease
PHGDH	decrease	ZFP36	increase	RPS6	decrease
TPX2	increase
TUBA1B	increase
TUBB	decrease
ZFP36	increase
